# Supplementary material for: Effect of Multidirectional Forging and Aging Treatment on Wear Properties of ZK61 Alloy
Source: Materials (Basel). 2024 Jan 22;17(2):523. doi: 10.3390/ma17020523 (PMC10817632; doi:10.3390/ma17020523)
Supplement: Supplementary file 1 [file materials-17-00523-s001.zip]

Archive with 1 entries (1 files):
- materials-2802464-supplementary.pdf
